# Supplementary material for: Forward Genetics Approach Reveals a Mutation in bHLH Transcription Factor-Encoding Gene as the Best Candidate for the Root Hairless Phenotype in Barley
Source: Front Plant Sci. 2018 Sep 3;9:1229. doi: 10.3389/fpls.2018.01229 (PMC6129617; doi:10.3389/fpls.2018.01229)
Supplement: TABLE S3 — Primer sequences that were used to amplify the whole exon-intron structure and the regions of up- and downstream parts of candidate genes from the physical interval around rhl1 locus. [file Table_3.xlsx]

## Sheet: Supplementary Table S3
Supplementary Table S3. Primer sequences that were used to amplify the whole exon-intron structure and the varying length of the regions of up- and downstream parts of CGs from the physical interval around rhl1 locus
1 - Physical position of thegene on 7H chromosome, accoridng to genome assembly version Hv_IBSC_PGSB_v2, START and the END of the sequence is provided
2 - Primer position along the gene sequence - the reference to the physical location of the primer on the 7H chromosome is given
3 - Marker ID accoridng to the first release of barley genome (assembly version 082214v1)
4 - Marker ID accoridng to the second release of barley genome (assembly version Hv_IBSC_PGSB_v2 )
Colors:
yellow	genes from physical interval flanked by MLOC_4840 and MLOC_35776 markers on the genetic map of rhl1 gene region
orange	candidate gene encoding a bHLH transcription factor
Marker name		Physical position1		Primer forward	Primer reverse	Subsequent no. of amplified fragment
MLOC ID3	HORVU ID4	Sequence START [bp]	Sequence END [bp]
MLOC_39064	HORVU7Hr1G030220	59281749	59405678	ACGGTACACGACGAAATCTCC	ACCCGCACTCCTGTTGTAAG	1
				CCCGCACTCCTGTTGTAAGT	TTGAGGTGGACAAGATGCCC	2
				GGTGAAGTCGTCCTCGTGTT	TGGCTTGCCCATAAGTTCCA	3
				ATGTTGGGGAGATTCCAATG	TCTTGGTCATGCAATCCTACA	4
				TCTTAGGTCTCGTCAGGCCA	GCTGTTGCCTTGTGACCATG	5
MLOC_38567	HORVU7Hr1G030250	59304396	59307416	TTACGCAAACACCACAACGG	CGTTCGGCACTAGATCGGAG	1
				GCAGAAACGCGATCTAGAGG	TTTCCTGACCATAGGCAAGTG	2
				ATTCCTCCGGTGTCAGTGAG	ATTTGTGTCAAGCACCACCA	3
				TGTGGCCTATTTTACAGGGTCT	GGGAAAGAATAGCGGGAAAG	4
				ACCCTCTCCCTAGGTTCTCG	GTCGGCTTTACCAGGATTCA	5
				CGAAGCCGACTTGAATCCTGG	CACAGGTGCATGCAAGTTCGT	6
				ACCTGTGCGAACTACGATCC	CCTGCGTTTCCCATCGACC	7
				CGCTACGCTATGCTATGCTATG	GGGAGAGATTCCTGGCTTTC	8
				TGAAAGCCAGGAATCTCTCC	CAGAAGCAGGGAAACACAGA	9
				TTGGATTGTTGATTCGCAGA	GTGGTGGCGGAGGAGATG	10
				GATGATGGAGGAGGACATGG	CTCGCAACTAATCACCAGCA	11
				CAAAGCCAGCACCCGTTC	TGGAGGAAGTCGTGGTAAGC	12
				TGCCTAAAGACGATGAACACA	CCTCTGACCCTGTTGCTTGT	13
				ACAGGTGCGATGATGGTGT	TCGCTTAGGTAGGCATTGAGA	14
MLOC_17531	HORVU7Hr1G030270	59574895	59578109	TTTAGTCCCGGCCCAGAG	CATTGTTACTGAGGCATTGTCA	1
				AAGGCCCGTTTTCCACTA	AGACGAAGACCCGCACAG	2
				CGTTCTCCCTCGAACAGAGT	CGGATGACGCCCAACATAGA	3
				TCTATGTTGGGCGTCATCCG	ACAGTGGCAGGTTAGAGTTGG	4
				TCCAACTCTAACCTGCCACTG	AAGCCAAGTGAGTCTGCCAA	5
				GCAGACTCACTTGGCTTCAC	GGCTAGGACGCTGGATCTCT	6
				TGTTTCCCGGACTTCATTTC	AATGTGGTGTCCCTTCTTGG	7
MLOC_36656	HORVU7Hr1G030280	59708784	59710757	ATGCGAGGGAGTTGCATGAT	CAAACAACAGTACGGGGTGC	1
				TGCACCCCGTACTGTTGTT	AACGGTAATTCAGGAGGACTCA	2
				AATTTTGGTGGATTGGTGGA	ACCCCTTGTGGAGACATGAG	3
				GACGGGCTTCAGGATTATGC	ATACCAAGCGAGGTTCAGAGT	4
				TCATGTGAGTTCTGGCAAGG	TCGAGACCCTCTGATCGAAT	5
MLOC_75365	HORVU7Hr1G030290	59712810	59715186	TAGCGTGTCGTCTCTGATGG	CCAGCTTGCTTGCTTATTCC	1
				ACCCACCTACGGGAATAAGC	GATGGTCTCGTGCCTGATCT	2
				TGGAGCTGAACAAGATGGTG	TCCTCCTCGTCGTAGTCCTC	3
				GTCGGAGATCAGGCACGAG	GGGACACGAGCTTTGCGG	4
