# Supplementary material for: Forward Genetics Approach Reveals a Mutation in bHLH Transcription Factor-Encoding Gene as the Best Candidate for the Root Hairless Phenotype in Barley
Source: Front Plant Sci. 2018 Sep 3;9:1229. doi: 10.3389/fpls.2018.01229 (PMC6129617; doi:10.3389/fpls.2018.01229)
Supplement: TABLE S5 — The list of genes subjected to qPCR analysis together with primer sequences used for their amplification. [file Table_5.xlsx]

## Sheet: Supplementary Table S5
Supplementary Table S5. The list of genes subjected to qPCR analysis together with primer sequences used for their amplification.
1 - Marker ID accoridng to the first release of barley genome (assembly version 082214v1)
2 - Marker ID accoridng to the second release of barley genome (assembly version Hv_IBSC_PGSB_v2 )
n/a - not avilable
Colors:
orange	candidate gene encoding a bHLH transcription factor
MLOC ID1	HORVU ID2	Description	Primer forward	Primer reverse
MLOC_38567	HORVU7Hr1G030250	bHLH transcription factor	GGAGGATCAATGTCGGGGCAGA	ACGTTCGGCGATGCTGTGCGG
MLOC_21703	HORVU7Hr1G081740	Xyloglucan endotransglucosylase	CACCATCTACGACTACTGCG	TACTGTTCCATGTCGCACTC
MLOC_74876	HORVU4Hr1G062120	Rho GTPase binding	GAAAGAAAGAAGGGCTCTGC	CAGTGTCAAATTCCCAGTCC
MLOC_4597	HORVU2Hr1G081920	SHAVEN 3 (SHV3); probable glycerophosphoryl diester phosphodiesterase 3	CAGCAAACGAAGTACGACCT	AACAGAGCTGGTTTCGACAG
MLOC_60217	HORVU2Hr1G097490	Putative beta-expansin	GCAAGTACAACGGGATGAAC	TCAGCACGGAGAGGTAGAAC
n/a	HORVU7Hr1G046210	Arabinogalactan protein	ATCCGGGCTATAAGACTCCCTCTC	ATTTGTGCCCTTGATGCTTGCG
MLOC_75055	HORVU7Hr1G119340	Expansin-like protein	ATGATTGACATGCAGCCCC	TCCTTGTACGAAAGCTACGC
